# Supplementary material for: Prevalence and sociodemographic correlates of anogenital Human Papillomavirus (HPV) carriage in a cross-sectional, multi-ethnic, community-based Asian male population
Source: PLoS One. 2021 Jan 20;16(1):e0245731. doi: 10.1371/journal.pone.0245731 (PMC7817061; doi:10.1371/journal.pone.0245731)
Supplement: S1 Data — (XLSX) [file pone.0245731.s003.xlsx]

## Sheet: Data
subject	agegrp	ethnic	marital	education	income	employ	smoke	alcohol	circever	agesexgp	ltspgp	newpart	part_12m	oralsex	analsexgp	partner	MSM	Self_DR	Brush	anal_results	penile_results
KKBS0049	2	0	0	4	1	2	1	0	1	0	3	1	2	1	0	1	0	1	2	Invalid	Invalid
KKBS0128	2	0	0	2	2	0	1	0	1	0	3	1	2	1	0	0	0	1	2	Invalid	Invalid
KKBS0193	1	2	0	2	1	0	1	1	0	1	1	0	0	0	0	0	0	1	1	Invalid	Invalid
KKBS0268	2	1	0	3	2	0	0	1	0	1	3	1	2	NA	NA	NA	0	1	1	Invalid	Invalid
KKJ0221	3	1	0	1	1	1	1	1	0	1	2	0	0	0	0	0	0	1	1	Invalid	Invalid
KKJ0232	2	3	0	2	1	0	1	0	1	0	2	0	0	0	0	0	0	1	2	Invalid	Invalid
KKJ0238	4	1	0	0	0	2	1	1	1	4	4	98	98	98	3	98	98	1	1	Invalid	Invalid
KKJ0246	5	1	0	1	0	0	0	0	0	1	3	0	0	1	0	0	0	1	1	Invalid	Invalid
KKA0101	4	0	0	3	2	0	1	1	1	0	3	1	2	1	0	1	0	1	1	HPV18/HPV45/HPV51	Invalid
KKA0137	4	0	0	3	2	0	0	0	1	1	1	0	0	0	0	0	1	1	1	Negative	Invalid
KKA0156	3	1	0	3	2	2	0	1	1	4	4	98	98	98	3	98	98	1	1	Negative	Invalid
KKA0452	2	0	0	2	2	0	1	0	1	1	4	0	NA	1	0	0	0	2	3	Negative	Invalid
KKBS0134	2	1	0	3	NA	0	1	1	1	4	4	98	98	98	3	98	98	1	3	Negative	Invalid
KKBS0183	2	0	0	4	1	2	0	0	1	4	4	98	98	98	3	98	98	2	3	Negative	Invalid
KKBS0204	1	0	0	2	1	0	1	0	1	0	1	0	0	0	0	0	0	2	1	Negative	Invalid
KKJ0188	5	0	0	1	1	0	1	0	1	0	3	0	2	0	0	1	0	1	1	Negative	Invalid
KKJ0168	2	3	0	3	0	1	1	1	1	0	3	0	1	1	0	1	1	1	1	HPV59/HPV6/HPV66	HPV16
KKBS0063	1	0	0	3	2	0	1	0	1	1	3	1	3	1	0	0	0	1	2	HPV18	HPV18
KKA0463	2	0	0	2	1	0	1	1	1	4	4	98	98	98	3	98	98	1	3	Negative	HPV18
KKA0140	1	1	0	2	2	0	1	1	0	1	3	1	2	1	0	0	0	2	1	Invalid	HPV18/HPV31
KKA0342	1	2	0	3	1	0	1	1	0	1	2	0	1	1	0	1	0	2	1	Invalid	HPV31
KKJ0196	5	1	0	1	1	0	1	0	0	3	3	0	0	1	0	0	0	1	1	Invalid	HPV39
KKA0227	1	0	0	2	1	1	1	0	1	1	3	0	2	1	0	0	0	1	1	Negative	HPV45
KKA0188	3	2	0	2	1	0	1	1	1	1	3	1	2	1	0	0	0	1	1	Invalid	HPV45/HPV6
KKBS0089	3	0	0	2	1	0	1	0	1	1	3	0	0	0	0	0	0	1	2	Invalid	HPV51
KKA0397	4	1	0	2	2	0	1	1	0	1	3	1	2	1	0	1	1	1	1	HPV51	HPV51/HPV52
KKA0319	4	2	0	2	1	0	1	1	0	0	3	0	3	1	0	1	0	2	1	Negative	HPV52
KKA0373	2	0	0	2	2	0	0	0	1	1	3	0	1	1	0	0	0	2	2	Negative	HPV52
KKJ0205	5	1	0	2	0	3	1	1	0	0	4	0	0	1	0	0	1	1	1	Negative	HPV52
KKBS0231	5	2	0	2	0	2	0	0	0	4	4	98	98	98	3	98	98	1	2	HPV18	HPV58
KKA0122	1	0	0	2	1	0	0	0	1	4	NA	99	99	99	99	99	1	1	2	HPV11/HPV6	HPV6
KKA0262	1	2	0	2	1	0	1	1	0	0	3	0	NA	NA	0	0	1	1	1	Negative	HPV6
KKA0386	4	0	0	2	1	0	0	0	1	4	NA	99	99	99	99	99	1	1	1	Negative	HPV6
KKJ0250	4	1	0	1	0	2	1	1	0	0	3	0	0	1	0	0	0	2	1	Negative	HPV6
KKA0461	2	0	0	3	2	0	0	0	1	4	NA	99	99	99	99	99	0	1	3	Negative	HPV66
KKBS0079	3	0	0	2	1	0	1	0	1	0	3	0	0	1	1	0	0	2	3	Negative	HPV66
KKJ0219	3	1	0	1	0	2	1	1	0	0	3	0	0	1	0	0	0	2	1	Negative	HPV68
KKA0182	5	2	0	1	1	0	1	0	96	4	4	98	98	98	3	98	98	2	1	Invalid	Negative
KKA0289	3	2	0	2	1	0	1	1	0	1	3	0	0	1	1	0	0	1	1	Invalid	Negative
KKA0307	4	2	0	2	1	1	1	1	0	2	3	0	0	1	0	0	0	1	1	Invalid	Negative
KKA0358	1	0	0	2	3	0	1	0	1	1	1	0	1	0	0	1	0	2	1	Invalid	Negative
KKBS0078	4	0	0	1	4	0	1	1	1	3	3	1	3	1	1	98	1	1	2	Invalid	Negative
KKBS0158	1	0	0	2	1	0	1	1	1	0	2	0	0	1	0	0	0	1	2	Invalid	Negative
KKBS0181	1	0	0	3	2	0	0	0	1	4	NA	99	99	NA	NA	NA	0	1	1	Invalid	Negative
KKBS0190	3	2	0	1	0	1	1	1	0	1	3	0	0	0	0	0	0	1	1	Invalid	Negative
KKBS0203	4	2	0	2	0	0	1	1	1	4	4	98	98	98	3	98	98	1	2	Invalid	Negative
KKBS0211	1	2	0	4	1	0	0	0	1	4	4	98	98	98	3	98	98	1	2	Invalid	Negative
KKJ0218	4	1	0	1	0	1	1	1	0	0	3	0	0	1	1	0	0	1	1	Invalid	Negative
KKJ0222	5	1	0	2	0	3	1	0	0	0	3	0	0	1	0	0	0	1	1	Invalid	Negative
KKJ0223	2	0	0	0	0	NA	1	0	96	4	NA	99	99	99	99	99	0	1	1	Invalid	Negative
KKJ0231	4	0	0	2	1	2	1	1	1	1	4	0	0	0	0	0	0	1	1	Invalid	Negative
KKJ0256	4	0	0	2	1	1	1	0	1	1	2	0	1	0	0	0	0	1	2	Invalid	Negative
KKJ0264	2	2	0	4	2	0	1	1	1	1	1	0	1	0	0	1	0	1	2	Invalid	Negative
KKJ0178	3	1	0	1	0	2	1	0	0	0	3	0	0	0	0	0	0	1	2	HPV16/HPV6	Negative
KKBS0030	1	0	0	2	1	0	1	0	1	0	3	1	1	1	0	0	0	1	2	HPV18	Negative
KKJ0234	1	1	0	3	0	2	1	1	0	1	1	0	1	0	0	1	0	2	1	HPV51	Negative
KKA0465	1	0	0	2	1	0	0	0	1	4	4	98	98	98	3	98	98	2	1	HPV66	Negative
KKA0117	2	0	0	3	2	0	0	0	1	1	3	1	2	1	0	1	0	1	2	Negative	Negative
KKA0162	4	1	0	0	1	0	1	1	0	0	3	1	3	1	0	0	0	1	2	Negative	Negative
KKA0173	3	0	0	2	1	0	1	1	1	1	3	0	0	1	0	0	1	1	2	Negative	Negative
KKA0208	1	0	0	2	1	0	1	0	1	0	3	NA	NA	0	0	1	0	1	1	Negative	Negative
KKA0211	1	0	0	2	2	0	1	0	1	0	3	0	96	1	0	1	0	1	1	Negative	Negative
KKA0214	3	0	0	2	1	0	1	0	1	1	3	0	1	0	1	1	0	2	3	Negative	Negative
KKA0217	3	1	0	2	1	0	1	1	1	1	3	0	1	1	0	1	0	1	2	Negative	Negative
KKA0260	3	1	0	2	2	0	1	1	0	0	3	0	2	1	0	0	0	1	1	Negative	Negative
KKA0263	3	2	0	2	0	1	1	1	0	1	2	NA	NA	1	0	0	0	1	1	Negative	Negative
KKA0265	3	1	0	2	1	0	1	1	0	1	3	1	3	1	1	0	0	1	1	Negative	Negative
KKA0270	1	0	0	3	0	2	1	0	1	1	1	0	0	1	1	NA	0	1	1	Negative	Negative
KKA0287	3	2	0	2	1	0	1	1	0	0	3	0	0	0	0	0	0	2	1	Negative	Negative
KKA0290	3	1	0	3	2	0	1	1	1	3	1	0	1	1	0	1	0	1	1	Negative	Negative
KKA0293	3	1	0	1	2	2	1	0	0	2	2	0	0	0	0	0	0	1	1	Negative	Negative
KKA0300	2	1	0	2	1	0	1	1	0	0	3	1	2	1	0	1	0	2	1	Negative	Negative
KKA0304	1	0	0	2	1	0	1	1	1	0	3	1	2	1	0	1	0	1	1	Negative	Negative
KKA0306	3	2	0	2	1	0	1	1	0	0	3	0	0	0	0	0	0	1	1	Negative	Negative
KKA0311	1	0	0	4	0	2	1	0	1	4	4	98	98	98	3	98	98	2	1	Negative	Negative
KKA0313	2	0	0	4	1	1	1	0	1	4	4	98	98	98	3	98	98	2	1	Negative	Negative
KKA0323	5	1	0	2	1	0	1	0	0	1	3	0	0	1	0	0	0	2	1	Negative	Negative
KKA0329	4	1	0	3	2	0	1	0	0	1	3	1	2	1	0	0	0	2	2	Negative	Negative
KKA0333	1	0	0	2	1	0	1	0	1	0	3	NA	NA	0	0	1	0	2	2	Negative	Negative
KKA0334	1	1	0	2	2	0	0	1	0	0	3	1	2	1	1	1	1	2	1	Negative	Negative
KKA0344	2	0	0	2	2	0	1	0	1	0	2	0	0	0	0	0	0	1	2	Negative	Negative
KKA0353	4	1	0	2	3	1	1	0	0	0	3	0	0	1	0	0	1	1	2	Negative	Negative
KKA0363	4	1	0	2	1	0	1	0	1	0	3	0	0	1	0	0	0	2	2	Negative	Negative
KKA0371	4	1	0	2	1	0	1	1	0	1	3	0	0	1	0	0	0	2	2	Negative	Negative
KKA0372	1	0	0	3	1	2	0	0	1	1	1	0	1	0	0	0	0	2	2	Negative	Negative
KKA0380	3	0	0	2	2	0	1	1	1	1	3	NA	NA	1	0	1	0	1	2	Negative	Negative
KKA0393	1	0	0	3	3	0	1	0	1	1	2	0	1	0	0	1	0	2	3	Negative	Negative
KKA0396	2	0	0	2	1	0	1	0	1	1	3	0	1	1	0	0	0	2	1	Negative	Negative
KKA0400	3	1	0	1	1	0	1	1	0	2	3	1	3	1	0	0	0	2	3	Negative	Negative
KKA0407	5	1	0	1	1	0	1	1	0	4	1	0	0	1	0	0	0	2	3	Negative	Negative
KKA0408	5	0	0	2	2	1	1	1	1	0	3	0	3	1	0	0	0	2	3	Negative	Negative
KKA0418	2	0	0	2	2	2	0	0	1	4	4	98	98	98	3	98	98	2	2	Negative	Negative
KKA0431	1	0	0	3	0	2	1	0	1	4	NA	99	99	1	0	1	0	1	3	Negative	Negative
KKA0432	1	0	0	3	0	2	1	0	1	4	4	98	98	98	3	98	98	2	3	Negative	Negative
KKA0443	1	0	0	2	1	0	1	0	1	1	1	0	1	96	3	0	0	2	3	Negative	Negative
KKA0444	1	0	0	2	0	0	1	1	1	1	4	1	3	96	1	1	1	2	3	Negative	Negative
KKA0445	1	0	0	2	0	0	1	1	1	1	3	1	3	1	1	0	1	2	3	Negative	Negative
KKA0454	3	3	0	2	2	0	1	1	1	4	NA	99	99	99	99	99	0	1	3	Negative	Negative
KKA0458	3	0	0	2	1	0	1	0	1	4	NA	99	99	99	99	99	0	1	3	Negative	Negative
KKBS0022	3	1	0	2	0	0	1	0	0	4	NA	99	99	99	99	99	1	2	3	Negative	Negative
KKBS0088	3	0	0	2	1	1	1	0	1	4	4	98	98	98	3	98	98	2	3	Negative	Negative
KKBS0091	3	0	0	2	0	1	0	0	1	0	1	0	1	0	1	1	0	2	3	Negative	Negative
KKBS0195	1	2	0	2	1	0	1	1	0	0	3	NA	NA	0	0	0	0	2	3	Negative	Negative
KKBS0213	5	2	0	2	0	3	1	0	0	2	3	0	0	0	0	0	0	2	1	Negative	Negative
KKBS0218	1	0	0	2	0	2	1	0	1	4	4	98	98	98	3	98	98	2	1	Negative	Negative
KKBS0276	4	1	0	2	2	0	0	1	0	1	3	0	0	1	0	0	0	2	1	Negative	Negative
KKBS0277	5	1	0	0	0	0	1	1	0	NA	1	0	0	0	0	0	0	2	3	Negative	Negative
KKJ0187	4	1	0	2	1	0	1	0	0	1	3	1	3	1	0	0	0	2	1	Negative	Negative
KKJ0202	4	0	0	2	1	0	1	0	1	1	3	0	1	1	0	1	0	1	1	Negative	Negative
KKJ0204	3	0	0	2	1	0	1	0	1	4	4	98	98	98	3	98	98	2	1	Negative	Negative
KKJ0210	3	1	0	0	0	3	0	0	0	4	4	98	98	98	3	98	98	2	1	Negative	Negative
KKJ0211	4	1	0	0	0	0	1	0	0	4	4	98	98	98	3	98	98	2	1	Negative	Negative
KKJ0216	4	1	0	2	0	0	1	1	0	1	3	0	0	1	1	0	1	1	1	Negative	Negative
KKJ0229	4	1	0	2	1	0	1	0	0	1	3	0	0	1	0	0	0	2	1	Negative	Negative
KKJ0249	4	1	0	2	1	1	1	1	0	4	NA	99	99	99	99	99	0	2	1	Negative	Negative
KKJ0253	5	0	0	2	0	4	1	0	1	1	1	0	0	0	0	0	0	2	1	Negative	Negative
KKA0245	1	0	1	2	1	0	1	0	1	0	2	0	1	1	1	1	0	1	1	Invalid	Invalid
KKA0462	2	0	1	2	1	0	1	0	1	1	1	0	1	0	0	1	0	1	2	Invalid	Invalid
KKBS0101	3	2	1	2	2	0	1	1	0	3	1	0	1	0	0	1	0	1	2	Invalid	Invalid
KKBS0102	4	0	1	2	2	0	1	0	1	2	3	0	1	1	0	1	0	1	2	Invalid	Invalid
KKBS0108	5	0	1	3	2	0	1	0	1	1	1	0	1	1	0	1	0	1	2	Invalid	Invalid
KKBS0126	3	0	1	3	2	1	1	0	1	1	1	0	1	1	0	1	0	1	2	Invalid	Invalid
KKBS0130	3	0	1	4	3	0	0	0	1	2	1	0	1	1	0	1	0	1	2	Invalid	Invalid
KKBS0182	3	0	1	3	2	0	1	0	1	2	1	0	1	98	0	1	0	1	1	Invalid	Invalid
KKBS0200	3	2	1	4	2	0	0	1	0	NA	1	0	0	NA	0	1	0	1	1	Invalid	Invalid
KKBS0207	3	0	1	2	1	0	1	0	1	1	1	0	1	0	0	0	0	1	2	Invalid	Invalid
KKBS0227	5	1	1	2	2	0	1	1	0	1	2	0	1	1	0	1	0	1	2	Invalid	Invalid
KKBS0237	2	1	1	2	2	0	0	0	1	2	1	0	1	0	0	1	0	1	2	Invalid	Invalid
KKBS0238	2	1	1	2	2	0	1	1	NA	1	1	0	1	0	0	0	0	1	2	Invalid	Invalid
KKBS0242	3	0	1	4	4	0	1	0	1	1	1	0	1	0	0	1	0	1	1	Invalid	Invalid
KKBS0271	2	0	1	2	2	0	1	0	1	4	4	98	98	98	3	98	98	1	1	Invalid	Invalid
KKBS0275	2	0	1	3	3	0	0	0	1	1	1	0	1	1	0	1	0	1	1	Invalid	Invalid
KKBS0309	2	0	1	3	2	0	0	0	1	1	1	0	1	1	0	1	0	1	1	Invalid	Invalid
KKBS0316	2	0	1	3	2	0	0	0	1	1	1	0	1	0	0	1	0	1	1	Invalid	Invalid
KKJ0185	5	1	1	3	2	0	1	1	1	1	3	1	2	1	0	1	0	1	1	Invalid	Invalid
KKJ0198	3	2	1	3	2	0	0	1	0	2	1	0	1	1	0	1	0	1	1	Invalid	Invalid
KKJ0261	3	2	1	1	1	1	1	0	0	1	1	0	1	0	0	1	0	1	2	Invalid	Invalid
KKJ0180	5	1	1	2	1	0	1	0	1	1	3	0	1	1	0	1	0	1	2	HPV16	Invalid
KKBS0043	4	2	1	2	0	2	1	1	1	3	1	0	1	0	0	1	0	1	2	HPV18	Invalid
KKBS0206	3	2	1	2	1	0	1	0	0	1	1	0	1	0	0	1	0	1	1	HPV18	Invalid
KKBS0220	4	0	1	2	3	0	0	0	1	1	1	0	1	1	0	1	0	1	2	HPV18	Invalid
KKBS0233	3	1	1	2	2	0	1	1	1	1	3	0	1	0	0	1	0	1	1	HPV18	Invalid
KKA0150	5	0	1	3	2	3	1	1	1	NA	1	0	1	0	0	1	0	1	1	HPV18/HPV45	Invalid
KKJ0177	4	1	1	2	1	0	1	0	0	1	1	0	1	1	0	0	0	2	1	HPV66	Invalid
KKA0146	3	0	1	2	2	0	0	0	1	1	2	0	1	1	0	1	0	1	1	Negative	Invalid
KKA0152	5	0	1	2	2	0	1	0	1	1	3	NA	NA	1	0	1	0	1	1	Negative	Invalid
KKA0160	5	2	1	2	1	2	1	1	0	0	3	0	1	1	0	1	0	1	2	Negative	Invalid
KKA0164	3	0	1	4	4	2	1	0	1	2	1	0	1	1	0	1	0	1	2	Negative	Invalid
KKA0267	4	0	1	3	3	0	0	0	1	1	2	0	0	1	0	0	1	1	1	Negative	Invalid
KKA0272	2	0	1	2	2	0	1	0	1	1	2	98	1	1	0	1	0	1	1	Negative	Invalid
KKA0288	2	0	1	4	3	0	0	0	1	1	1	0	1	0	0	1	0	1	1	Negative	Invalid
KKA0309	4	2	1	2	1	0	0	0	1	0	3	0	1	1	0	1	0	1	3	Negative	Invalid
KKA0335	2	0	1	3	2	0	1	0	1	1	3	NA	NA	1	0	1	0	2	2	Negative	Invalid
KKA0341	5	2	1	2	2	0	0	1	0	2	3	0	1	0	0	1	0	1	2	Negative	Invalid
KKA0383	2	0	1	3	2	2	1	0	1	1	1	0	1	1	0	1	0	2	2	Negative	Invalid
KKA0389	3	0	1	3	3	0	0	0	1	3	1	0	1	1	0	1	0	2	3	Negative	Invalid
KKA0447	3	0	1	4	3	0	0	0	1	2	1	0	1	98	0	0	0	2	3	Negative	Invalid
KKBS0055	3	0	1	2	1	0	1	0	1	1	3	0	1	0	0	1	0	1	3	Negative	Invalid
KKBS0068	3	1	1	0	1	0	0	1	1	1	3	0	1	1	0	1	0	2	3	Negative	Invalid
KKBS0098	4	3	1	1	0	0	1	0	1	2	1	1	1	0	0	1	0	2	3	Negative	Invalid
KKBS0105	3	0	1	3	3	0	1	0	1	2	1	0	1	0	1	0	0	2	3	Negative	Invalid
KKBS0120	3	0	1	3	2	0	1	0	1	1	3	0	1	1	0	1	0	1	3	Negative	Invalid
KKBS0132	2	0	1	4	2	0	0	0	1	2	1	0	1	1	0	1	0	1	3	Negative	Invalid
KKBS0144	2	0	1	2	2	0	1	0	1	2	1	0	1	NA	0	1	0	2	3	Negative	Invalid
KKBS0184	2	0	1	3	2	0	0	0	1	4	4	98	98	98	3	98	98	2	3	Negative	Invalid
KKBS0199	4	0	1	4	3	0	0	0	1	2	1	0	1	0	0	1	0	2	1	Negative	Invalid
KKBS0240	3	1	1	1	3	0	1	1	1	0	3	0	1	1	0	1	0	2	1	Negative	Invalid
KKBS0244	3	0	1	3	3	0	1	0	1	1	4	0	1	0	0	1	0	2	1	Negative	Invalid
KKBS0245	3	0	1	2	1	0	1	0	1	1	1	0	1	NA	0	1	0	2	1	Negative	Invalid
KKBS0246	2	1	1	3	3	0	0	1	0	1	1	0	1	98	3	1	0	2	1	Negative	Invalid
KKBS0247	4	0	1	3	3	0	0	0	1	4	4	98	98	98	3	98	98	2	1	Negative	Invalid
KKBS0248	3	0	1	4	2	0	1	0	1	1	1	0	1	NA	0	1	0	1	1	Negative	Invalid
KKBS0249	3	1	1	2	1	0	0	1	0	3	3	0	1	0	0	1	0	2	1	Negative	Invalid
KKBS0273	4	0	1	3	2	0	1	0	1	2	1	0	1	1	0	1	0	2	3	Negative	Invalid
KKBS0317	2	0	1	4	2	0	0	0	1	2	1	0	1	NA	0	1	0	2	3	Negative	Invalid
KKJ0186	4	0	1	2	1	0	1	0	1	1	3	0	0	NA	0	1	0	1	1	Negative	Invalid
KKJ0197	4	1	1	2	0	2	1	1	NA	0	3	0	0	0	0	0	0	2	1	Negative	Invalid
KKJ0203	5	0	1	2	1	3	1	0	1	2	1	0	96	0	0	1	0	2	1	Negative	Invalid
KKJ0215	3	3	1	1	2	0	0	0	1	1	3	0	1	0	0	1	0	2	1	Negative	Invalid
KKJ0220	2	1	1	3	2	0	0	0	0	1	1	0	1	1	0	1	0	1	1	Negative	Invalid
KKJ0235	5	2	1	2	0	1	0	1	0	1	3	0	1	1	0	1	0	1	1	Negative	Invalid
KKJ0255	3	1	1	2	2	0	1	0	1	2	1	0	1	1	0	1	0	1	1	Negative	Invalid
KKA0466	2	0	1	2	2	0	1	0	1	1	1	0	1	98	0	1	0	2	2	Negative	HPV11/HPV18/HPV45
KKA0094	4	0	1	2	1	0	1	0	1	3	1	0	1	0	0	1	0	1	2	HPV11/HPV18/HPV51/HPV6	HPV11/HPV18/HPV45/HPV6
KKA0218	3	2	1	2	1	1	1	1	1	1	3	0	0	0	0	0	0	1	2	HPV16	HPV16
KKJ0173	5	0	1	2	1	0	1	0	1	1	2	0	1	0	0	1	1	1	1	HPV59/HPV6	HPV16
KKA0204	4	0	1	2	2	2	1	0	1	1	3	0	1	1	0	1	0	1	1	Negative	HPV16
KKA0246	3	2	1	2	0	0	0	1	0	1	3	1	2	NA	0	0	0	2	2	Negative	HPV16
KKBS0267	4	1	1	2	0	1	1	0	0	1	1	0	1	0	0	1	0	2	1	Negative	HPV16
KKBS0272	3	0	1	4	3	0	1	0	1	2	1	0	1	1	0	1	0	2	1	Negative	HPV16
KKJ0174	5	1	1	3	0	3	1	0	0	1	3	0	1	1	0	1	0	2	3	Negative	HPV16
KKA0376	4	1	1	2	2	1	0	1	0	1	3	0	0	0	0	0	0	1	1	HPV6	HPV16/HPV52/HPV6
KKJ0170	4	2	1	2	1	0	1	0	0	2	1	0	1	0	0	1	0	1	1	HPV6	HPV16/HPV6
KKA0469	3	3	1	2	2	0	0	0	1	1	3	0	NA	0	0	1	0	2	2	Invalid	HPV18
KKBS0192	3	0	1	4	2	0	1	0	1	1	3	0	1	0	0	1	0	1	1	Invalid	HPV18
KKA0087	4	0	1	2	2	0	1	0	1	1	3	0	1	1	0	1	0	1	2	HPV18	HPV18
KKBS0050	2	0	1	2	2	0	0	0	1	1	1	0	1	1	0	1	0	1	2	HPV18	HPV18
KKA0096	5	0	1	2	2	0	1	0	1	1	3	0	1	0	0	1	0	1	1	HPV18/HPV6	HPV18
KKA0455	2	0	1	2	2	0	1	0	1	1	1	0	1	0	0	1	0	1	1	HPV45/HPV66	HPV18
KKA0257	3	1	1	2	1	0	1	1	1	0	3	1	3	1	1	1	1	1	1	Negative	HPV18
KKA0468	2	0	1	2	1	0	0	0	1	4	4	98	98	98	3	98	98	2	2	Negative	HPV18
KKBS0052	2	0	1	2	2	0	0	0	1	1	1	0	1	1	0	1	0	1	3	Negative	HPV18
KKBS0124	3	0	1	4	3	0	1	0	1	1	4	0	1	1	0	1	0	1	1	Negative	HPV18
KKBS0266	5	1	1	2	2	0	0	1	1	0	3	0	1	0	0	1	0	2	1	Negative	HPV18
KKA0459	3	0	1	2	2	0	1	1	1	1	4	0	1	1	0	1	0	2	1	HPV66	HPV18/HPV45
KKA0460	3	0	1	2	2	0	1	0	1	1	2	0	1	1	0	1	0	2	3	Negative	HPV18/HPV45/HPV51
KKA0092	3	1	1	3	2	0	0	1	0	1	3	0	1	1	0	1	0	1	1	Negative	HPV18/HPV45/HPV51/HPV6/HPV66
KKA0085	5	2	1	0	0	3	1	1	0	0	3	0	1	1	1	1	0	1	1	Negative	HPV18/HPV51
KKA0089	3	0	1	2	1	0	1	1	1	0	3	0	1	1	0	1	0	1	1	Negative	HPV18/HPV51
KKA0365	3	1	1	2	2	0	1	1	0	1	2	0	1	1	0	1	0	2	2	Negative	HPV31
KKA0318	4	0	1	3	2	0	1	1	1	0	3	0	0	0	0	0	0	2	1	Negative	HPV33/HPV45
KKBS0035	3	0	1	2	2	0	1	0	1	1	3	1	2	1	0	1	0	2	2	Invalid	HPV39
KKA0244	4	1	1	1	1	2	0	1	1	1	NA	NA	NA	0	0	0	0	1	2	Negative	HPV39
KKA0261	3	0	1	2	2	1	1	0	1	1	3	0	1	1	0	1	0	1	1	Negative	HPV39
KKBS0046	5	0	1	2	3	0	0	0	1	1	3	0	1	0	0	1	0	1	2	HPV18	HPV45/HPV52
KKBS0264	5	1	1	2	2	0	0	1	0	1	3	0	1	0	0	1	0	1	1	Invalid	HPV51
KKJ0184	2	0	1	3	1	0	1	0	1	1	3	0	1	1	0	1	0	1	1	Invalid	HPV51
KKA0216	1	2	1	2	0	0	1	1	0	0	1	0	1	0	0	1	0	1	2	Negative	HPV51
KKA0404	5	1	1	2	2	1	0	1	0	1	3	0	1	1	0	1	0	2	1	Negative	HPV51
KKA0410	4	0	1	2	1	1	1	0	1	3	1	0	1	1	0	1	0	1	3	Negative	HPV51
KKA0299	5	2	1	1	2	0	0	1	0	1	3	0	1	1	0	1	0	1	1	Invalid	HPV52
KKA0330	4	0	1	3	3	0	0	0	1	1	1	0	1	0	0	1	0	2	2	Negative	HPV52
KKBS0048	2	0	1	2	0	0	0	0	1	0	3	0	1	1	0	1	0	1	3	Negative	HPV52
KKBS0278	4	1	1	1	0	2	0	0	0	1	3	0	0	0	0	0	0	1	1	HPV6/HPV68	HPV52/HPV6
KKA0326	3	0	1	2	0	4	1	0	1	1	3	0	1	1	1	1	1	2	2	Negative	HPV52/HPV66
KKA0427	3	0	1	2	1	0	1	0	1	2	1	0	1	1	0	1	0	2	3	Negative	HPV56
KKBS0265	5	1	1	1	2	0	0	1	0	1	3	1	2	1	0	1	0	2	1	Negative	HPV56/HPV66
KKA0398	3	0	1	2	1	0	1	0	1	1	3	0	1	1	0	1	1	2	3	Negative	HPV58
KKBS0209	4	2	1	1	0	0	1	1	0	1	3	0	1	1	0	1	1	2	1	Negative	HPV58
KKA0192	2	0	1	3	1	0	1	0	1	1	1	0	1	0	0	1	0	1	1	Negative	HPV59
KKA0336	4	1	1	1	2	0	0	0	1	0	3	0	1	1	1	1	0	1	1	HPV45	HPV6
KKA0367	4	2	1	2	2	2	0	1	0	1	3	0	1	1	1	1	0	2	2	Negative	HPV6
KKA0377	5	1	1	2	2	2	0	0	0	1	3	1	2	0	0	1	0	1	2	Negative	HPV6
KKBS0269	3	0	1	2	1	0	0	0	1	2	1	0	1	1	0	0	0	2	1	Negative	HPV6
KKBS0270	3	0	1	2	2	0	0	0	1	4	4	98	98	98	3	98	98	1	1	Negative	HPV6
KKA0125	1	0	1	3	1	0	1	1	1	0	3	0	1	1	0	1	0	1	1	Negative	HPV66
KKBS0028	5	2	1	1	1	0	1	1	0	1	3	0	1	1	0	1	0	1	3	Negative	HPV66
KKA0171	4	2	1	2	2	0	1	1	0	1	3	0	1	1	0	1	0	1	2	Negative	HPV68
KKA0090	2	0	1	3	2	0	1	1	1	1	1	0	1	1	0	1	0	1	1	Invalid	Negative
KKA0103	5	0	1	3	2	3	0	0	1	1	1	0	1	0	0	1	0	1	1	Invalid	Negative
KKA0118	5	2	1	1	1	0	1	1	0	1	2	0	1	1	0	1	0	2	1	Invalid	Negative
KKA0133	5	0	1	2	2	0	1	0	1	1	1	0	1	1	0	1	0	2	1	Invalid	Negative
KKA0187	4	2	1	2	4	0	0	0	0	0	3	NA	NA	1	1	0	0	2	1	Invalid	Negative
KKA0193	3	2	1	2	1	0	1	1	0	1	3	0	1	0	0	1	0	1	1	Invalid	Negative
KKA0212	4	1	1	1	1	3	1	1	0	2	1	0	0	0	0	0	0	2	1	Invalid	Negative
KKA0215	5	1	1	1	0	3	0	0	0	2	1	0	1	0	0	1	0	2	1	Invalid	Negative
KKA0228	5	2	1	2	1	0	1	1	0	1	3	0	2	1	0	1	0	1	1	Invalid	Negative
KKA0236	5	2	1	2	0	2	1	1	0	3	1	0	1	1	0	1	0	2	1	Invalid	Negative
KKA0249	2	0	1	4	3	0	0	0	1	2	1	0	1	1	0	1	0	1	1	Invalid	Negative
KKA0250	1	0	1	2	1	1	1	0	1	0	3	1	3	1	0	1	0	1	1	Invalid	Negative
KKA0259	2	0	1	2	2	0	0	0	1	1	1	0	1	1	0	1	0	2	1	Invalid	Negative
KKA0385	2	2	1	2	2	0	1	0	0	2	1	0	1	1	0	1	0	2	3	Invalid	Negative
KKA0394	5	2	1	0	1	0	0	0	0	2	1	0	1	0	0	1	0	2	3	Invalid	Negative
KKA0399	3	2	1	2	1	0	1	1	0	1	1	0	1	1	0	1	0	1	3	Invalid	Negative
KKA0401	4	0	1	2	1	2	1	0	1	0	1	0	1	1	0	1	0	1	3	Invalid	Negative
KKA0406	5	0	1	2	1	0	0	0	1	1	1	0	1	1	0	1	0	1	3	Invalid	Negative
KKA0420	2	0	1	2	1	0	1	0	1	1	3	1	2	1	0	1	0	1	2	Invalid	Negative
KKA0437	4	2	1	2	2	0	1	1	0	1	3	0	1	0	0	1	0	2	2	Invalid	Negative
KKA0457	3	0	1	2	2	0	1	0	1	1	3	0	1	1	0	1	0	2	2	Invalid	Negative
KKBS0009	3	0	1	4	4	0	1	0	1	NA	4	1	96	1	0	1	0	1	2	Invalid	Negative
KKBS0014	4	2	1	2	1	0	0	0	0	2	1	0	1	0	0	1	0	1	2	Invalid	Negative
KKBS0131	2	0	1	4	2	0	0	0	1	1	1	0	1	0	0	1	0	1	2	Invalid	Negative
KKBS0133	2	0	1	2	1	0	0	0	1	4	NA	99	99	99	99	99	0	1	2	Invalid	Negative
KKBS0151	3	2	1	1	2	0	1	1	0	0	3	0	1	1	0	1	0	2	2	Invalid	Negative
KKBS0156	3	2	1	1	2	0	1	1	0	1	1	0	1	0	0	1	0	1	2	Invalid	Negative
KKBS0165	4	3	1	2	2	0	1	0	1	1	4	0	1	1	0	1	0	1	1	Invalid	Negative
KKBS0185	5	2	1	1	1	3	1	1	0	1	2	0	2	0	0	1	0	1	1	Invalid	Negative
KKBS0196	3	2	1	1	1	0	0	1	0	1	1	0	1	0	0	1	0	1	1	Invalid	Negative
KKBS0216	3	0	1	2	2	0	1	0	1	0	1	0	1	1	0	1	0	1	2	Invalid	Negative
KKBS0221	5	2	1	1	0	2	1	1	0	2	1	0	1	0	0	1	0	1	2	Invalid	Negative
KKBS0222	5	2	1	2	2	2	0	0	1	1	3	0	1	1	0	1	0	1	2	Invalid	Negative
KKBS0225	5	1	1	1	2	0	0	0	0	0	3	0	1	0	0	1	0	1	2	Invalid	Negative
KKBS0232	5	1	1	3	0	3	0	0	0	1	1	0	1	1	0	1	0	1	2	Invalid	Negative
KKBS0241	3	0	1	4	3	1	0	0	1	1	3	0	1	0	0	1	0	1	2	Invalid	Negative
KKBS0243	3	1	1	3	3	0	0	1	0	1	4	0	1	0	1	1	0	1	2	Invalid	Negative
KKJ0200	3	2	1	2	2	0	1	0	0	1	3	0	1	1	0	1	0	1	1	Invalid	Negative
KKJ0217	3	1	1	2	2	1	1	1	0	0	3	0	1	1	0	1	0	1	1	Invalid	Negative
KKJ0226	2	2	1	2	0	2	1	1	0	1	1	0	1	0	0	1	0	1	1	Invalid	Negative
KKJ0230	4	1	1	1	1	0	1	0	0	1	3	0	1	0	0	1	1	1	1	Invalid	Negative
KKJ0240	4	1	1	1	0	2	1	0	0	0	3	0	1	0	0	1	0	1	1	Invalid	Negative
KKJ0243	3	0	1	4	2	2	1	0	1	1	3	0	2	1	0	1	0	1	1	Invalid	Negative
KKA0320	5	1	1	2	0	2	0	0	0	2	1	0	1	1	0	1	0	1	2	HPV16/HPV6	Negative
KKA0185	5	0	1	2	1	1	1	0	1	1	3	0	1	1	0	1	0	1	2	HPV18	Negative
KKBS0023	4	0	1	2	3	0	1	0	1	1	3	0	1	1	1	1	0	1	2	HPV18	Negative
KKBS0061	5	2	1	2	0	3	0	1	0	1	1	0	1	0	0	1	0	1	2	HPV18	Negative
KKBS0186	5	1	1	1	2	1	1	0	0	1	2	0	1	1	0	1	0	1	1	HPV18	Negative
KKA0084	4	0	1	2	1	0	1	0	1	1	2	0	1	NA	0	1	0	1	1	HPV18/HPV45	Negative
KKA0451	2	2	1	2	1	0	1	1	0	1	3	0	1	1	0	1	0	1	1	HPV18/HPV45	Negative
KKA0317	5	1	1	2	0	2	0	0	1	1	3	0	0	1	0	0	0	1	1	HPV18/HPV66	Negative
KKA0360	2	0	1	2	2	0	1	0	1	1	3	0	1	1	0	1	0	1	1	HPV39	Negative
KKA0098	3	3	1	3	2	0	1	1	0	1	2	0	1	0	0	1	0	1	1	HPV51	Negative
KKA0176	3	2	1	1	2	0	1	1	1	0	3	0	1	1	0	1	0	1	1	HPV51	Negative
KKA0292	3	0	1	3	3	0	1	0	1	2	1	0	1	1	0	1	0	1	1	HPV51	Negative
KKA0322	5	1	1	3	2	0	0	1	0	1	1	0	1	0	0	1	0	1	1	HPV66	Negative
KKA0324	5	1	1	2	1	3	0	0	1	1	3	0	0	0	0	0	0	1	1	HPV66	Negative
KKA0467	4	0	1	2	2	0	0	0	1	4	4	98	98	98	3	98	98	2	1	HPV66	Negative
KKBS0202	3	0	1	3	3	0	0	0	1	2	1	0	1	NA	0	1	0	2	1	HPV66	Negative
KKA0111	3	2	1	2	2	0	0	0	0	1	4	0	1	0	0	1	0	1	1	Negative	Negative
KKA0112	4	0	1	2	2	0	1	1	1	1	3	0	1	1	0	1	0	1	1	Negative	Negative
KKA0113	4	2	1	2	3	0	1	1	0	3	1	0	1	1	0	1	0	1	1	Negative	Negative
KKA0115	5	0	1	1	0	2	0	0	1	1	1	0	0	0	0	0	0	1	2	Negative	Negative
KKA0119	3	0	1	2	1	0	0	0	1	0	3	0	1	1	0	1	1	1	1	Negative	Negative
KKA0127	3	0	1	2	2	0	1	0	1	0	3	0	1	1	0	1	0	1	1	Negative	Negative
KKA0130	3	0	1	3	3	0	1	0	1	2	1	0	1	1	0	1	0	1	1	Negative	Negative
KKA0134	2	0	1	3	2	0	1	0	1	1	1	0	1	NA	0	1	0	1	1	Negative	Negative
KKA0138	5	3	1	1	0	3	1	1	1	1	3	0	1	0	0	1	0	1	1	Negative	Negative
KKA0144	5	0	1	3	4	0	0	0	1	2	1	0	1	0	0	1	0	1	1	Negative	Negative
KKA0153	2	0	1	2	2	0	1	0	1	1	3	0	1	0	0	1	0	1	1	Negative	Negative
KKA0168	3	0	1	2	2	0	1	0	1	3	1	0	1	0	0	1	0	1	2	Negative	Negative
KKA0169	5	2	1	1	2	0	1	0	0	1	3	0	1	1	0	1	0	1	2	Negative	Negative
KKA0170	3	0	1	3	2	0	1	0	1	2	1	0	1	1	0	1	0	1	2	Negative	Negative
KKA0177	4	2	1	1	2	1	1	1	0	2	1	0	1	0	0	1	0	1	2	Negative	Negative
KKA0179	3	2	1	2	2	0	1	1	1	1	3	0	1	1	0	1	0	1	2	Negative	Negative
KKA0181	4	2	1	2	1	0	1	1	0	2	1	0	1	0	0	1	0	1	2	Negative	Negative
KKA0186	3	0	1	3	4	0	1	0	1	1	3	0	2	1	0	1	0	2	2	Negative	Negative
KKA0189	5	1	1	1	1	1	1	0	0	1	3	0	0	0	0	0	0	1	2	Negative	Negative
KKA0190	4	2	1	2	2	0	1	0	0	2	3	0	NA	NA	1	1	0	1	2	Negative	Negative
KKA0191	4	2	1	2	1	1	1	1	0	2	1	0	1	0	0	1	0	1	2	Negative	Negative
KKA0196	1	2	1	1	1	0	1	1	0	1	2	0	1	1	0	1	0	2	1	Negative	Negative
KKA0198	4	0	1	2	1	0	1	0	1	2	3	0	1	0	0	1	0	2	1	Negative	Negative
KKA0199	5	3	1	3	2	4	0	1	1	1	3	0	1	NA	0	1	0	2	1	Negative	Negative
KKA0202	5	2	1	1	0	0	1	1	1	3	1	0	1	1	0	1	0	1	1	Negative	Negative
KKA0203	4	1	1	2	2	0	0	0	0	2	1	0	1	NA	0	0	0	1	1	Negative	Negative
KKA0205	3	1	1	2	1	0	1	0	0	0	3	0	1	1	0	1	0	2	1	Negative	Negative
KKA0207	5	0	1	2	2	0	1	0	1	1	3	0	1	1	0	1	1	1	1	Negative	Negative
KKA0209	3	0	1	2	1	0	1	0	1	2	1	0	1	0	0	1	0	1	1	Negative	Negative
KKA0213	2	2	1	1	1	0	1	1	0	0	2	0	2	0	0	1	0	1	1	Negative	Negative
KKA0219	3	2	1	2	2	0	0	0	0	1	4	1	2	0	0	1	0	1	2	Negative	Negative
KKA0226	5	0	1	2	2	2	1	0	1	2	1	0	1	1	0	1	0	1	2	Negative	Negative
KKA0251	3	0	1	2	2	0	1	0	1	1	3	0	1	1	0	1	0	1	1	Negative	Negative
KKA0252	2	0	1	2	2	0	1	0	1	1	1	0	1	1	0	1	0	1	1	Negative	Negative
KKA0253	4	2	1	2	1	2	1	1	0	0	3	0	1	0	0	1	0	1	1	Negative	Negative
KKA0264	5	1	1	2	1	3	0	0	1	1	2	0	1	0	0	1	0	1	1	Negative	Negative
KKA0266	5	3	1	2	1	0	1	0	1	2	2	0	2	0	0	1	0	1	1	Negative	Negative
KKA0273	5	2	1	1	1	2	1	0	1	1	3	0	1	0	0	1	0	1	1	Negative	Negative
KKA0276	5	2	1	3	3	0	1	0	1	1	3	0	1	1	0	1	0	2	1	Negative	Negative
KKA0291	4	0	1	2	2	0	1	0	1	1	3	0	1	1	0	1	0	1	1	Negative	Negative
KKA0294	3	0	1	3	1	0	1	0	1	0	3	0	0	1	0	0	0	1	1	Negative	Negative
KKA0295	4	0	1	2	1	0	0	0	1	2	1	0	1	0	0	1	0	2	1	Negative	Negative
KKA0296	4	1	1	3	2	0	1	1	0	1	3	1	2	1	0	1	0	1	1	Negative	Negative
KKA0298	5	0	1	1	1	0	1	0	1	1	2	0	1	1	0	1	0	2	1	Negative	Negative
KKA0301	2	2	1	2	2	0	1	0	0	1	1	0	1	1	0	1	0	2	1	Negative	Negative
KKA0302	3	0	1	3	2	0	1	0	1	1	3	0	1	1	0	1	0	2	1	Negative	Negative
KKA0303	5	2	1	2	2	0	0	1	0	2	1	0	1	0	0	1	0	2	1	Negative	Negative
KKA0310	5	0	1	3	4	0	1	0	1	2	1	0	1	0	0	1	0	2	1	Negative	Negative
KKA0312	4	0	1	3	4	0	1	0	1	1	1	0	1	1	0	1	0	2	1	Negative	Negative
KKA0314	3	0	1	3	2	0	0	0	1	1	1	0	1	0	0	1	0	2	1	Negative	Negative
KKA0315	2	0	1	2	1	0	1	0	1	1	1	0	1	1	0	1	0	2	1	Negative	Negative
KKA0321	3	0	1	2	3	0	1	1	1	0	3	0	1	1	1	1	1	2	1	Negative	Negative
KKA0325	5	2	1	2	1	0	1	1	0	1	3	0	1	0	0	1	0	2	2	Negative	Negative
KKA0327	4	1	1	2	2	4	0	0	0	1	2	0	1	0	0	1	0	2	2	Negative	Negative
KKA0331	4	0	1	4	2	0	1	0	1	2	1	0	1	1	0	1	0	2	2	Negative	Negative
KKA0332	3	0	1	3	2	0	1	0	1	1	3	0	1	1	1	1	0	2	2	Negative	Negative
KKA0340	3	0	1	2	2	0	1	0	1	2	1	0	1	0	0	1	0	2	2	Negative	Negative
KKA0343	5	1	1	2	1	2	0	0	0	1	3	0	3	1	0	1	0	1	2	Negative	Negative
KKA0345	5	1	1	1	2	0	1	0	0	1	4	0	1	0	0	1	0	2	2	Negative	Negative
KKA0348	2	2	1	3	2	0	0	1	0	1	2	0	1	1	0	1	0	1	2	Negative	Negative
KKA0350	5	0	1	2	2	0	0	0	0	1	1	0	1	0	0	1	0	1	2	Negative	Negative
KKA0352	4	0	1	2	2	0	1	0	1	1	3	0	1	1	0	1	0	1	2	Negative	Negative
KKA0356	5	0	1	2	1	0	1	0	1	2	1	0	1	1	0	1	0	1	2	Negative	Negative
KKA0357	2	0	1	2	1	0	1	0	1	1	3	1	3	1	0	1	0	1	2	Negative	Negative
KKA0361	4	1	1	2	2	0	1	0	0	0	3	0	1	1	0	1	0	2	2	Negative	Negative
KKA0362	3	1	1	2	2	0	1	1	1	0	3	0	1	1	0	1	0	2	2	Negative	Negative
KKA0366	4	3	1	2	2	0	1	0	1	2	1	0	1	1	0	1	0	2	2	Negative	Negative
KKA0368	5	2	1	2	2	3	0	0	0	1	3	0	1	1	0	1	0	1	2	Negative	Negative
KKA0369	5	0	1	1	2	3	0	0	1	0	3	0	1	1	0	1	0	2	2	Negative	Negative
KKA0370	5	1	1	2	1	0	0	0	0	1	1	0	1	0	0	1	0	1	2	Negative	Negative
KKA0374	5	3	1	1	1	0	0	0	0	1	2	0	1	0	0	1	0	2	2	Negative	Negative
KKA0375	4	1	1	0	2	0	1	1	0	0	3	0	1	1	0	1	0	1	2	Negative	Negative
KKA0379	4	2	1	1	1	2	1	0	0	0	3	0	1	1	0	1	0	1	2	Negative	Negative
KKA0381	3	0	1	3	2	0	1	0	1	2	1	0	1	1	0	1	0	1	2	Negative	Negative
KKA0382	5	1	1	2	0	2	0	1	1	1	3	0	1	0	0	1	0	1	2	Negative	Negative
KKA0384	2	0	1	2	0	1	1	0	1	1	3	0	1	1	0	1	0	2	2	Negative	Negative
KKA0387	3	1	1	1	2	0	1	0	0	0	3	0	1	1	0	1	0	1	1	Negative	Negative
KKA0388	5	3	1	1	1	1	1	0	1	1	1	0	1	0	0	1	0	2	2	Negative	Negative
KKA0390	4	0	1	3	2	0	0	0	1	2	1	0	1	NA	0	1	0	2	1	Negative	Negative
KKA0391	3	0	1	3	3	0	1	0	1	1	3	0	1	1	0	1	0	2	1	Negative	Negative
KKA0395	4	0	1	2	0	1	1	0	1	2	1	0	1	0	0	1	0	2	1	Negative	Negative
KKA0402	2	0	1	4	1	0	1	0	1	1	1	0	1	1	0	1	0	2	1	Negative	Negative
KKA0403	4	0	1	2	2	0	1	0	1	1	3	0	1	1	0	1	0	2	1	Negative	Negative
KKA0405	5	1	1	1	2	0	0	1	0	1	3	0	2	1	0	1	0	2	1	Negative	Negative
KKA0411	3	0	1	2	1	0	1	0	1	2	1	0	0	0	0	NA	0	1	3	Negative	Negative
KKA0412	3	0	1	2	1	0	1	0	1	2	1	0	0	96	0	1	0	1	3	Negative	Negative
KKA0413	3	0	1	2	0	1	1	0	1	3	1	0	1	0	0	1	0	2	3	Negative	Negative
KKA0414	2	0	1	2	1	0	0	0	1	2	3	0	1	0	3	1	0	1	3	Negative	Negative
KKA0416	2	0	1	3	0	0	1	0	1	1	1	0	1	0	0	1	0	1	3	Negative	Negative
KKA0417	2	0	1	2	0	0	0	0	1	2	1	0	1	0	0	1	0	2	3	Negative	Negative
KKA0419	4	0	1	2	2	0	0	0	1	3	1	0	1	0	0	1	0	2	3	Negative	Negative
KKA0423	3	0	1	2	0	0	1	0	1	1	1	0	1	1	0	1	0	1	3	Negative	Negative
KKA0424	4	0	1	3	1	0	1	0	1	2	1	0	1	0	0	1	0	2	3	Negative	Negative
KKA0425	3	0	1	2	1	0	1	0	1	2	1	0	1	0	0	1	0	2	3	Negative	Negative
KKA0428	3	0	1	3	3	0	1	0	1	4	NA	99	99	99	99	99	0	2	3	Negative	Negative
KKA0429	3	0	1	3	2	0	1	0	1	2	1	0	1	1	0	1	0	2	2	Negative	Negative
KKA0433	2	0	1	2	1	0	1	0	1	1	3	0	1	1	0	1	0	2	3	Negative	Negative
KKA0440	1	0	1	2	1	0	1	0	1	0	3	0	1	1	0	1	0	2	3	Negative	Negative
KKA0446	3	0	1	4	3	0	0	0	1	2	1	0	1	1	0	1	0	2	3	Negative	Negative
KKA0448	5	3	1	1	2	1	1	0	1	1	1	0	1	NA	0	1	0	1	3	Negative	Negative
KKA0449	4	0	1	2	1	0	1	0	1	1	3	0	1	1	0	1	0	2	3	Negative	Negative
KKA0453	2	0	1	2	2	0	0	0	1	1	1	0	1	1	0	1	0	1	3	Negative	Negative
KKA0456	3	0	1	2	2	0	1	0	1	NA	4	0	1	1	0	1	0	1	3	Negative	Negative
KKA0464	2	0	1	2	2	0	1	0	1	1	1	0	1	1	0	1	0	2	3	Negative	Negative
KKA0470	3	0	1	3	4	0	1	0	0	2	1	0	1	1	0	1	0	2	3	Negative	Negative
KKBS0015	5	2	1	1	0	3	1	1	0	1	3	0	1	1	0	1	0	1	3	Negative	Negative
KKBS0017	4	2	1	2	2	0	1	1	0	1	3	0	1	1	0	1	1	1	3	Negative	Negative
KKBS0026	5	1	1	1	2	0	0	1	0	1	3	0	1	1	0	1	0	1	3	Negative	Negative
KKBS0056	1	0	1	2	1	0	1	0	1	0	1	0	1	1	1	1	1	2	3	Negative	Negative
KKBS0071	2	0	1	2	2	0	1	0	1	1	1	0	1	0	0	1	0	2	3	Negative	Negative
KKBS0076	4	0	1	2	1	2	1	0	1	1	2	0	1	1	0	1	0	2	3	Negative	Negative
KKBS0077	4	0	1	2	2	3	1	0	1	0	2	0	1	1	0	1	0	2	3	Negative	Negative
KKBS0085	5	2	1	3	1	3	1	0	1	1	3	0	1	0	0	1	0	2	3	Negative	Negative
KKBS0086	4	2	1	1	2	0	1	1	0	1	3	0	1	1	0	1	0	2	3	Negative	Negative
KKBS0125	3	0	1	4	2	0	1	0	1	2	1	0	1	0	0	1	0	1	3	Negative	Negative
KKBS0139	3	0	1	4	4	0	1	0	1	2	1	0	1	96	0	1	0	2	3	Negative	Negative
KKBS0143	3	0	1	4	3	0	1	0	1	2	1	0	1	0	0	1	0	2	3	Negative	Negative
KKBS0149	2	0	1	2	1	0	1	1	1	0	3	0	1	1	0	1	0	2	3	Negative	Negative
KKBS0160	5	0	1	3	2	3	1	0	1	2	3	0	1	0	0	1	0	2	3	Negative	Negative
KKBS0161	3	0	1	3	3	0	0	0	1	1	1	0	1	1	0	1	0	2	3	Negative	Negative
KKBS0172	3	0	1	2	1	0	1	0	1	2	1	0	1	0	0	1	0	1	1	Negative	Negative
KKBS0174	2	0	1	3	3	0	0	0	1	2	1	0	1	1	0	1	0	1	1	Negative	Negative
KKBS0178	5	0	1	2	2	0	1	0	1	2	1	0	1	0	0	1	0	1	3	Negative	Negative
KKBS0179	2	3	1	1	2	0	1	0	1	NA	2	0	1	0	0	1	0	2	3	Negative	Negative
KKBS0201	3	0	1	4	2	2	0	0	1	2	1	0	1	1	0	1	0	2	1	Negative	Negative
KKBS0210	5	2	1	1	0	2	1	1	0	1	1	0	1	1	0	1	0	2	1	Negative	Negative
KKBS0215	4	2	1	2	1	0	1	0	0	0	2	0	1	1	0	1	0	2	1	Negative	Negative
KKBS0217	2	0	1	2	1	0	1	0	1	1	1	0	1	NA	0	1	0	2	1	Negative	Negative
KKBS0224	4	1	1	0	2	0	1	0	0	0	3	0	1	0	0	1	0	2	1	Negative	Negative
KKBS0230	3	2	1	2	2	0	0	1	0	1	3	0	1	1	0	1	0	2	1	Negative	Negative
KKBS0261	2	0	1	3	2	0	1	0	1	2	4	0	1	1	0	1	0	1	1	Negative	Negative
KKBS0263	4	1	1	2	2	0	1	0	1	1	2	0	1	0	0	1	0	2	1	Negative	Negative
KKBS0310	2	0	1	3	2	0	0	0	1	1	1	0	1	1	0	1	0	2	3	Negative	Negative
KKJ0176	3	1	1	2	2	0	1	0	0	3	1	0	1	1	0	1	0	2	3	Negative	Negative
KKJ0181	3	0	1	2	1	1	1	0	1	1	3	0	1	1	0	1	0	2	3	Negative	Negative
KKJ0192	5	0	1	2	1	2	1	0	0	0	3	0	0	1	0	0	0	2	1	Negative	Negative
KKJ0193	4	0	1	2	0	4	0	0	1	1	4	0	1	1	0	1	0	2	1	Negative	Negative
KKJ0194	3	0	1	2	1	2	1	0	1	1	2	0	NA	0	0	0	0	2	1	Negative	Negative
KKJ0201	3	0	1	2	0	1	1	0	1	1	2	0	1	1	0	1	0	2	1	Negative	Negative
KKJ0207	4	2	1	2	1	1	1	0	0	1	1	0	1	1	0	1	0	2	1	Negative	Negative
KKJ0214	5	2	1	0	0	2	1	1	0	1	3	0	1	0	0	1	0	2	1	Negative	Negative
KKJ0227	5	1	1	1	0	2	1	0	0	1	3	0	1	1	0	1	0	2	1	Negative	Negative
KKJ0236	5	1	1	1	0	2	0	0	1	1	2	0	1	0	0	1	0	1	1	Negative	Negative
KKJ0239	4	1	1	2	1	2	1	1	0	0	3	0	1	0	0	1	0	1	1	Negative	Negative
KKJ0242	5	0	1	3	3	0	1	0	1	2	1	0	1	0	0	1	0	1	1	Negative	Negative
KKJ0254	3	2	1	2	1	0	1	1	0	2	2	0	1	0	0	1	0	1	1	Negative	Negative
KKJ0260	3	2	1	1	0	0	1	1	0	1	3	0	1	1	0	1	0	1	1	Negative	Negative
KKJ0263	5	1	1	2	1	0	1	1	0	1	4	0	1	0	0	1	0	2	1	Negative	Negative
KKBS0205	3	2	2	2	1	0	1	0	0	1	2	0	0	0	0	0	0	1	2	Invalid	Invalid
KKBS0157	4	2	2	1	0	3	1	1	0	1	1	0	0	0	0	0	0	2	3	Negative	Invalid
KKA0436	4	2	2	1	1	0	1	1	0	1	1	0	0	0	0	0	0	2	3	Negative	HPV16/HPV18
KKA0308	5	1	2	2	2	3	1	1	0	1	3	1	2	1	0	0	0	1	1	Negative	HPV18
KKA0139	3	0	2	2	0	2	1	1	1	1	3	0	0	1	0	0	0	1	1	Negative	Negative
KKA0378	4	1	2	1	0	2	0	0	0	1	3	0	0	1	1	0	0	1	2	Negative	Negative
KKBS0094	5	1	2	2	1	0	1	0	0	0	3	1	2	1	0	1	0	2	3	Negative	Negative
KKJ0182	5	1	2	2	2	0	1	1	0	1	3	0	2	1	0	0	0	1	3	Negative	Negative
KKJ0189	5	2	2	1	0	2	1	0	0	1	1	0	1	0	0	1	0	2	1	Negative	Negative
KKJ0195	4	1	2	2	2	1	1	1	1	0	3	0	0	1	0	0	0	1	1	Negative	Negative
KKJ0228	4	1	2	2	0	2	1	1	0	1	3	0	0	1	0	0	0	2	1	Negative	Negative
KKJ0248	4	1	2	2	0	2	1	1	0	1	3	0	0	1	0	0	0	2	1	Negative	Negative
KKBS0100	5	0	3	2	1	0	0	0	1	2	1	0	0	0	0	0	0	2	3	Negative	Invalid
KKBS0045	5	0	3	2	0	2	1	0	1	0	3	0	0	1	0	0	0	1	2	HPV18	HPV18/HPV31
KKA0442	1	2	3	2	0	NA	0	1	96	0	4	1	96	96	3	0	0	1	2	Invalid	HPV51
KKA0237	4	0	3	2	0	2	1	1	1	0	3	NA	NA	NA	0	0	0	1	2	Negative	HPV52
KKA0233	5	2	3	1	1	0	0	1	0	1	3	0	0	1	0	0	0	1	1	Invalid	Negative
KKA0328	2	0	3	3	2	0	1	0	1	1	3	0	0	0	0	0	0	1	1	Invalid	Negative
KKA0426	3	0	3	2	0	0	1	0	1	1	4	0	96	0	0	0	98	2	2	Invalid	Negative
KKJ0245	4	2	3	3	2	0	1	1	0	0	3	0	0	1	0	0	0	1	1	Invalid	Negative
KKJ0167	3	0	3	2	0	1	1	0	1	1	3	0	0	1	0	0	0	1	2	HPV16/HPV6	Negative
KKJ0179	5	0	3	2	2	0	1	0	1	1	3	NA	NA	1	1	0	0	1	2	HPV16/HPV6	Negative
KKA0450	4	0	3	2	1	1	1	0	1	1	2	0	0	0	0	0	0	1	1	HPV31/HPV45	Negative
KKA0109	5	2	3	1	1	0	1	1	0	1	2	98	0	1	0	0	0	1	1	Negative	Negative
KKA0347	2	0	3	3	2	0	1	1	1	0	3	1	3	0	0	0	0	1	2	Negative	Negative
KKA0409	5	0	3	2	2	0	1	1	1	0	3	0	3	1	1	0	0	2	3	Negative	Negative
KKA0415	3	0	3	2	0	1	0	0	1	1	3	0	1	0	0	1	0	2	3	Negative	Negative
KKJ0183	5	0	3	2	1	0	1	0	1	0	3	0	0	1	1	0	0	1	3	Negative	Negative
KKJ0190	4	0	3	2	0	3	1	0	1	4	1	0	0	0	0	0	0	2	1	Negative	Negative
